# Supplementary material for: Cholesteryl Ester Transfer Protein Inhibitors and Cardiovascular Outcomes: A Systematic Review and Meta-Analysis
Source: J Cardiovasc Dev Dis. 2024 May 16;11(5):152. doi: 10.3390/jcdd11050152 (PMC11122262; doi:10.3390/jcdd11050152)
Supplement: Supplementary file 1 [file jcdd-11-00152-s001.zip]

Archive with 1 entries (1 files):
- jcdd-2892662-supplementary.pdf
